# Supplementary material for: Metabolic engineering of Escherichia coli for the production of 5-aminolevulinic acid based on combined metabolic pathway modification and reporter-guided mutant selection (RGMS)
Source: Biotechnol Biofuels Bioprod. 2024 Jun 17;17:82. doi: 10.1186/s13068-024-02530-4 (PMC11184883; doi:10.1186/s13068-024-02530-4)
Supplement: Supplementary file 10 — Supplementary Material 10. Table. S1. The expression levels of constitutive promoter which is available in iGEM. [file 13068_2024_2530_MOESM10_ESM.xlsx]

## Sheet: Sheet1
Variant	RFP (au)
J23112	1
J23103	17
J23113	21
J23109	106
J23117	162
J23114	256
J23115	387
J23116	396
J23105	623
J23110	844
J23107	908
J23106	1185
J23108	1303
J23118	1429
J23111	1487
J23101	1791
J23104	1831
J23102	2179
J23100	2547
