# Supplementary material for: Metabolic engineering of Escherichia coli for the production of 5-aminolevulinic acid based on combined metabolic pathway modification and reporter-guided mutant selection (RGMS)
Source: Biotechnol Biofuels Bioprod. 2024 Jun 17;17:82. doi: 10.1186/s13068-024-02530-4 (PMC11184883; doi:10.1186/s13068-024-02530-4)
Supplement: Supplementary file 11 — Supplementary Material 11. Table. S2. Primers for Plasmid constructions and Testing. [file 13068_2024_2530_MOESM11_ESM.xlsx]

## Sheet: Sheet1
Primer	Sequences (5'to3')	Base Number		Primer	Sequences (5'to3')	Base Number
N20-galR	ccggacgcacggtacagggtactagtattatacctaggactga	43		HRR-dppA-F	ttggtgccccagtagccatc	20
ACYCD-galR-F	cctcagccagcctttattgctttcgaatttctgccattc	39		N20-dppA	ctgacgcttccgtgcgttacactagtattatacctaggactga	43
ACYCD-galR-R	gaccattcggccataacccagtcagctccttccg	34		HRL-dppA-R	acccggcagatatcgctcg	19
HRL-galR-F	tatggccgaatggtcaatcttg	22		Test-dppA-R	gaagtcagcgaagacggtaaaacc	24
HRR-galR-R	taaaggctggctgaggagaga	21		Test-dppA-F	cgcttgaggtactcacccca	20
HRL-galR-R	tcatgctcgtaaaaatgacgg	21		HRL-poxB-F	atgtgctttaccgcattttggagac	25
HRR-galR-F	cgttcttactggcgtaaagc	20		HRR-poxB-R	agtggctgcggattcctgat	20
Test-galR-F	tcgtagccgtattgatggcaa	21		UC-poxB-R	tgcggtaaagcacatctgacgggcttgtctgctc	34
Test-galR-R	cttatcgcccagttttgcctg	21		UC-poxB-F	gaatccgcagccactctgtcgtgccagctgcatta	35
Seq-ACYCD	tggtgctacgcctgaataagt	21		HRR-poxB-F	aacgtctggtggacccaaaaac	22
ACYCD-hemF-F	gcgagcgcaatttccctgccattcatccgcttattatc	38		N20-poxB	cccattttgcgttatcgcgcactagtattatacctaggactga	43
ACYCD-hemF-R	tgcggctgtgcagttcctggcgttacccaacttaa	35		HRL-poxB-R	gcaacgccggggacaatctc	20
HRL-hemF-F	aactgcacagccgcaacac	19		Test-poxB-R	aacctgccccggaatatcct	20
HRR-hemF-R	ggaaattgcgctcgcgct	18		Test-poxB-F	gaaaacgggtttgaacgtgcg	21
HRL-hemF-R	cccgtatgttcccaccagc	19		Test-promoter-F	ggggcgatgaagtctgcac	19
HRR-hemF-F	gcctgcctgttcgaaaacac	20		Test-promoter-R	gtgatagccagagtgcaagc	20
N20argI-s	gttttagagctagaaatagcaagttaaaat	30		HRR-R-hemB	agtcgcgtcgttgtcgacg	19
N20-hemF	CTCATCGCCCGGAACTTGCCactagtattatacctaggactga	43		HRL-F-hemB	cagggacgtaataagttgatccatc	25
Test-hemF-F	tgacgctcggctcgcatatt	20		ACYCD-R-hemB	cttattacgtccctgacccagtcagctccttccg	34
Test-hemF-R	ccgcgatcccagaccagatt	20		ACYCD-F-hemB	gacaacgacgcgactttgctttcgaatttctgccattc	38
HRL-aceB-F	gcgacccgaatcaaaccgag	20		Donor-R	agaagagaatggaagagaggcc	22
HRR-aceB-R	tagagaccacggctgttggcc	21		J23107-F	tttacggctagctcagccctaggtattatgctagctcgattccacaaacatcaggc	56
UC-aceB-R	gtttgattcgggtcgcctgacgggcttgtctgctc	35		J23111-F	ttgacggctagctcagtcctaggtatagtgctagctcgattccacaaacatcaggc	56
UC-aceB-F	cagccgtggtctctactgtcgtgccagctgcatta	35		J23108-F	ctgacagctagctcagtcctaggtataatgctagctcgattccacaaacatcaggc	56
HRR-aceB-F	gcggggatgatgaaaaagctctc	23		J23116-F	ttgacagctagctcagtcctagggactatgctagctcgattccacaaacatcaggc	56
N20-aceB	acgttccggcaggtgatatcactagtattatacctaggactga	43		Test-F	gcttcaggtatactatgcccC	21
HRL-aceB-R	cctggcaaaaacgcatcact	20		Seq-N20-ACYCD	agagattacgcgcagaccaa	20
test-aceB-R	gtcaacatccagttcattctgggtg	25		N20-PhemB	gcttcaggtatactatgcccactagtattatacctaggactga	43
test-aceB-F	tctctggagtcattcctcaaccatg	25		N20argI-s	gttttagagctagaaatagcaagttaaaat	30
HRL-dppA-F	ttttggcctgcacgccgacttt	22		P-hemB-R	cctgatgtttgtggaatcga	20
HRR-dppA-R	ggtgtgaagtggcacgacaataaag	25		P-hemB-F	cgcaaccaaactccaaaaaat	21
UC-dppA-R	gcgtgcaggccaaaactgacgggcttgtctgctc	34		YFP-R	tggagtttggttgcgctctataaacgcagaaaggccc	37
UC-dppA-F	gtgccacttcacaccctgtcgtgccagctgcatta	35		YFP-F	tccacaaacatcaggaaagaggagaaatactagatgcgta	40
